# Supplementary material for: Apps for asthma self-management: a systematic assessment of content and tools
Source: BMC Med. 2012 Nov 22;10:144. doi: 10.1186/1741-7015-10-144 (PMC3523082; doi:10.1186/1741-7015-10-144)
Supplement: Additional file 2 — Characteristics of excluded apps. The table summarizes the apps excluded during screening and the reasons for exclusion. [file 1741-7015-10-144-S2.XLSX]

## Sheet: Additional File 3
Additional File 2
Characteristics of excluded apps
ID	App	Version	Platform	Description	Reason for Exclusion	Reason for exclusion
128	مكتبة نون	1.3	iPhone	Religious or cultural content	Irrelevant	Lacks asthma-related content
48	10 Second EM	1.0	Android	Clinical quick reference; calculators and drugs	Clinician	Target clinician
160	AACN 2GO	1.0.2	iPhone	Critical nursing care portal: no content relating to asthma in default installation	Clinician	Target clinician
8	AcuPressure Doctor LITE	1.1.0	Blackberry	Acupressure instructions: no asthma-specific recommendations	Would not start	Would not start
47	AcuPressure Doctor LITE	1.0	Android	Acupressure instructions: no asthma-specific recommendations	No Asthma-Specific Content	Lacks asthma-related content
9	AcuPressure Doctor MAX	1.1.0	Blackberry	Acupressure instructions: no asthma-specific recommendations	No Asthma-Specific Content	Lacks asthma-related content
45	AcuPressure Doctor MAX	1.0	Android	Acupressure instructions: no asthma-specific recommendations	No Asthma-Specific Content	Lacks asthma-related content
136	All Medical Conditions	1.3	iPhone	Hot-linked list of publications for a number of conditions, including asthma	No Asthma-Specific Content	Lacks asthma-related content
30	All of Grace	1.0	Android	Religious or cultural content	Irrelevant	Lacks asthma-related content
203	Allah Names HD for iPad	1.0	iPad	Religious or cultural content	Irrelevant	Lacks asthma-related content
195	Allah Names HD for iPhone	1.0	iPhone	Religious or cultural content	Irrelevant	Lacks asthma-related content
97	Allergiehelfer	1.0	Android	Pollen and pollution information, German language	Language or Locale	Target another language/locale
182	Allergiehelfer	1.2	iPhone	Pollen information, German language	Language or Locale	Target another language/locale
69	Allergies	1.0	Android	Hot-links to content published by others: no asthma-specific content	No Asthma-Specific Content	Lacks asthma-related content
10	Allergy and Immunology PhysicianBoardReview Q and A	1.0.0	Blackberry	Clinical flashcards	Clinician	Target clinician
99	Allergy: Q&A	1.05	Android	Clinical flash card app	Clinician	Target clinician
89	Archimedes 360°™ Calculator	1.0.0	Android	Clinical calculators	Clinician	Target clinician
187	Asthma Knowledge	1.0.0	iPhone	Flash cards	Clinician	Target clinician
174	AsthmaApp	1.1	iPhone	Peak flow, symptom, trigger log with asthma control test and pollen information, German language	Language or Locale	Target another language/locale
109	Awareness Ribbon - Gray	1.0	Android	Widget for smartphone home screen	Irrelevant	Lacks asthma-related content
156	BellyBio Interactive Breathing	1.0	iPhone	Breathing training app: no asthma-specific recommendations	No Asthma-Specific Content	Lacks asthma-related content
146	Blow Hard	1.0	iPhone	Game	Irrelevant	Lacks asthma-related content
193	Bronchitis Guide	1.5	iPhone	eBook on bronchitis for patients	No Asthma-Specific Content	Lacks asthma-related content
42	Carefy Beta	1.0	Android	Portal for condition and behaviour logging	Could not log in	Could not log in
86	Cargo Decoder	2.1	Android	App for interpreting cargo warning symbols	Irrelevant	Lacks asthma-related content
37	Cause and Effect	1.0	Android	Diary for non-specific symptoms	No Asthma-Specific Content	Lacks asthma-related content
75	Cigarettoid Cigarette	2.9	Android	Virtual cigarette	No Asthma-Specific Content	Lacks asthma-related content
80	Ciggie - Quit smoking	2.1.3	Android	Smoking cessation app	No Asthma-Specific Content	Lacks asthma-related content
83	C-Marbles14	1.0.2	Android	Game	Irrelevant	Lacks asthma-related content
164	COPD (Chronic Obstructive Pulmonary Disease)	1.0	iPhone	eBook on COPD for patients	No Asthma-Specific Content	Lacks asthma-related content
176	COPD Tracker From Everyday Heatlh	1.0.0	iPhone	COPD diary app	No Asthma-Specific Content	Lacks asthma-related content
11	CURRENT Diagnosis and Treatment Critical Care - Third Edition	3.0.0.1	Blackberry	Clinical eBook on critical care	Clinician	Target clinician
172	Eliminate Bed Bugs	1.5	iPhone	eBook on bed bugs for patients	No Asthma-Specific Content	Lacks asthma-related content
74	Eliminating Addictive Behavior	1.0	Android	Generic cessation support app	No Asthma-Specific Content	Lacks asthma-related content
67	Emergency (ICE)	1.3.7	Android	Emergency medical detail log	No Asthma-Specific Content	Lacks asthma-related content
72	Emergency (ICE) FREE	1.3.8	Android	Emergency medical detail log	No Asthma-Specific Content	Lacks asthma-related content
194	ExtendMD	1.0	iPhone	Care-giver portal for sharing medical information	No Asthma-Specific Content	Lacks asthma-related content
21	Florida Blue	1.0.2	Android	Comprehensive health management tool including Pollen/pollution alert	Unavailable	Country restriction, unavailable
41	Gigi Wallpaper	1.0	Android	Images for smartphone wallpaper	Irrelevant	Lacks asthma-related content
106	Gray Awareness Ribbon Clock	1.0	Android	Widget for smartphone home screen	Irrelevant	Lacks asthma-related content
118	Healing Heart Disease	1.0	Android	eBook on heart disease for patients	No Asthma-Specific Content	Lacks asthma-related content
107	Health Assessment : Life Span	1.0.	Android	Textbook for nurses	Clinician	Target clinician
76	Health Qigong: Buddha Palm	2.1	Android	Qigong instructional videos on breath regulation: no asthma-specific content	No Asthma-Specific Content	Lacks asthma-related content
36	Healthy Child Pocket Guides	1	Android	“Healthy” product guide	No Asthma-Specific Content	Lacks asthma-related content
165	HealthyKid	1.0.0.0	iPhone	List of food additives with possible side effects	No Asthma-Specific Content	Lacks asthma-related content
14	iMobile Care - First Aid and Health	1.0.0	Blackberry	Mobile emergency care guide	Unavailable	Country restriction, unavailable
95	Impfuhr 2.0	2.1	Android	Vaccination guide, German language	Unavailable	Country restriction, unavailable
180	iQiGongOne	1.0	iPhone	Qigong instructional videos: no asthma-specific content	No Asthma-Specific Content	Lacks asthma-related content
202	iQiGongOneHD	1.0.1	iPad	Qigong instructional videos: no asthma-specific content	No Asthma-Specific Content	Lacks asthma-related content
65	is this healthy? - BETA	1.0	Android	Product barcode scanning app with health information lookup	No Asthma-Specific Content	Lacks asthma-related content
91	Kauai Flowers	1.2.0	Android	Images of Hawaiian flowers	Irrelevant	Lacks asthma-related content
90	Kauai Flowers Pro	1.2.0	Android	Images of Hawaiian flowers	Irrelevant	Lacks asthma-related content
111	Lippincott Manual of Nursing	1.0.0	Android	Clinical eBook on nursing: no asthma-specific content	Clinician	Target clinician
96	Manuel de survie	1.3	Android	Emergency care manual, French language	Language or Locale	Target another language/locale
64	MedCalc 3000 Complete	10.3	Android	Medical calculator	Clinician	Target clinician
26	MedCalc 3000 Pediatrics	10.3	Android	Clinical calculator with equations, decision trees and converters	Clinician	Target clinician
15	MedCalc 3000 Pulmonary	10.3.0	Blackberry	Clinical calculator, dose calculator, clincial criteria and decision trees	Clinician	Target clinician
73	MedCalc 3000 Pulmonary	10.3	Android	Medical calculator, dose, clinical criteria, decision trees	Clinician	Target clinician
207	MedCalc 3000 Pulmonary	9.1	iPhone	Clinical calculator, dose calculator, clincial criteria and decision trees	Clinician	Target clinician
201	Medical Conditions "iPad Version"	1.0	iPad	Hot-linked list of publications for a number of conditions, including asthma	No Asthma-Specific Content	Lacks asthma-related content
133	Medical Wizards Library	3.0.0	iPhone	Portal for clinical eBook content	Clinician	Target clinician
186	Miniatlas Allergy	1.5	iPhone	Atlas of allergy	Clinician	Target clinician
145	Miniatlas Asthma	1.4	iPhone/iPad	Colour asthma illustrations for clinicians	Clinician	Target clinician
179	Miniatlas Asthma and rhinitis	1.5	iPhone/iPad	Atlas of asthma and rhinitis	Clinician	Target clinician
32	Morning and Evening	1.0	Android	Religious or cultural content	Irrelevant	Lacks asthma-related content
33	Mr. Morse	0.04	Android	Uses smartphone screen to signal SOS	Irrelevant	Lacks asthma-related content
34	Mr. Morse light	0.02	Android	Uses smartphone screen to signal SOS	Irrelevant	Lacks asthma-related content
78	Nurses Anesthesia Pocket Guide	1.0.0	Android	Clinical eBook on anaesthesia	Clinician	Target clinician
134	Obekan Store	1.3	iPhone	Retail store	Irrelevant	Lacks asthma-related content
20	Outlines in Clinical Medicine	1.0.2	Android	Portal for clinical eBook content	Clinician	Target clinician
126	Paeds ED	1.0.8	iPhone	Paediatric calculator: no asthma specific calculations	Clinician	Target clinician
130	Paeds ED Lite	1.0.8	iPhone	Paediatric calculator: no asthma specific calculations	Clinician	Target clinician
46	Pathology LANGE Flash Cards	1.3	Android	Clinical flash card app	Clinician	Target clinician
110	Pediatrics a-pocketcards	1.0	Android	Clinical flashcards	Clinician	Target clinician
87	Pocket Yoga	1.0.5	Android	Yoga instructional animations: no asthma-specific content	No Asthma-Specific Content	Lacks asthma-related content
175	Pollental	1.1	iPhone	Pollen monitoring app, Danish language	Language or Locale	Target another language/locale
24	Pranayama Free	2.0.3	Android	Pranayama breathing training: no asthma-specific content	No Asthma-Specific Content	Lacks asthma-related content
94	Progressive Muskelentspannung	1.0	Android	Muscle relaxation therapy training app, German language	Language or Locale	Target another language/locale
205	Pulmonary Calc	1.0.0	iPhone	Predicted peak flow calculator (and others)	Clinician	Target clinician
17	Pulmonary PhysicianBoardReview Q and A	1.0.0	Blackberry	Clinical revision flashcards	Clinician	Target clinician
50	Pulmonary: Q&A	1.05	Android	Clinical flashcard app	Clinician	Target clinician
71	Pure Healing Yoga	1.0	Android	Yoga instructional videos for a range of conditions: no asthma-specific content	No Asthma-Specific Content	Lacks asthma-related content
77	Quit Smoking The Easy Way	1.0	Android	Smoking cessation app	No Asthma-Specific Content	Lacks asthma-related content
81	Radioactive EZCalc	1.0.1	Android	Unit converter for measures of radioactivity	Irrelevant	Lacks asthma-related content
206	RespCalc	2.0	iPhone	Predicted peak flow calculator (and others)	Clinician	Target clinician
204	Revised edition COPD management	1.0	iPad	eBook on COPD management, Japanese Language	Language or Locale	Target another language/locale
82	Round and Round	2.2.0	Android	Game	Irrelevant	Lacks asthma-related content
84	Round and Round (FREE)	2.2.0	Android	Game	Irrelevant	Lacks asthma-related content
85	Searchable ERG	1.1	Android	Clinical toxicology lookup reference	Clinician	Target clinician
53	SIGN Guidelines	1.01	Android	Clinical guidelines	Clinician	Target clinician
122	Skyscape Medical Resources	1.11.14	iPhone	Portal for clinical eBook content	Clinician	Target clinician
18	Skyscape OCM® Outlines in Clinical Medicine®	1.1.0	Blackberry	Portal for clinical eBook content	Clinician	Target clinician
79	Sota Omoigui's Anesthesia Drug	1.0.3	Android	Clinical eBook on anaesthetic drugs	Clinician	Target clinician
170	Spirometer Pro	1.0	iPhone	Non-clinical spirometer	No Asthma-Specific Content	Lacks asthma-related content
127	STAT Asthma NHLBI Guidelines	1.2	iPhone	Clinical decision tree based on US guidelines for asthma	Clinician	Target clinician
88	Sterling Apps Health Service	1.1	Android	Care-giver portal for sharing medical information	No Asthma-Specific Content	Lacks asthma-related content
27	SymptomTracker Pro	1.0.1	Android	Diary for non-specific symptoms	No Asthma-Specific Content	Lacks asthma-related content
25	TBDeluxe	1.0.0	Android	Breathing training app: no asthma-specific recommendations	No Asthma-Specific Content	Lacks asthma-related content
31	The Children Bible	1.0	Android	Religious or cultural content	Irrelevant	Lacks asthma-related content
101	The Health Insurance App	2.001	Android	Health insurance information	No Asthma-Specific Content	Lacks asthma-related content
199	The Physiology of the Respiratory System LITE	1.0.0	iPad	Clinical eBook on physiology of respiratory system: no asthma-specific content	Clinician	Target clinician
28	Universal Breathing: Pranayama	2.0	Android	Pranayama breathing training: no asthma-specific content	No Asthma-Specific Content	Lacks asthma-related content
49	Vegetarian Complete Guide	1.0	Android	eBook on vegetarianism: no asthma-specific content	No Asthma-Specific Content	Lacks asthma-related content
171	Ziphealth	1.1.2	iPhone	Portal for sharing medical information	No Asthma-Specific Content	Lacks asthma-related content
