# Supplementary material for: Apps for asthma self-management: a systematic assessment of content and tools
Source: BMC Med. 2012 Nov 22;10:144. doi: 10.1186/1741-7015-10-144 (PMC3523082; doi:10.1186/1741-7015-10-144)
Supplement: Additional file 8 — Characteristics and quality appraisal of apps providing assessment tools. Methods used for quality appraisal are described in the text. [file 1741-7015-10-144-S8.XLSX]

## Sheet: Table 7
Table 7
Characteristics and quality appraisal of apps containing assessment instruments
													Quality appraisal
Basic details					Characteristics								HON Domains**							Software behaviour***
App	Version	Platform	Cost		Description	Source of assessment instrument/calculator methodology*	Attribution		Attribution	Purpose clearly stated	Privacy policy	Information referencing	Contact details	Funding model clear	Editorial/advertising policy		Data entry validation	Scoring	Presentation / user interface	Crash	Other		Comments
Asthma questionnaires
Asthma Tester	1.1	iPhone	Free		Asthma assessment questionnaire	Asthma Control Test, Childhood Asthma Control Test	r												!		!		Next test date is wrong 'Sep/244/2011'. Not possible to exceed 20 with adult score; mis-scores items by assigning 1 point less to each item that intended. Childhood test appears to be scored correctly.
AsthmaCheck	1.5	iPhone	Free		Diary and medication tracker that incorporates asthma assessment tool	GINA Criteria	s ²		+	+	+		+				!		!				pMDI pack size of 0 doses can be set
Chest Pain	1.0.4	Android	£0.61		Decision tree for chest pain symptoms				+ ³	+										!			App crashed on resume
iAsthma in Control	1.1	iPhone	£0.69		Asthma medication log and management plan for children, incorporating asthma assessment tool	?Modified Asthma Control Test	r			+
Preschooler Assessments	1.0	Android	£0.61		Questionnaires for a variety of childhood health/behavioural issues including diagnosis of asthma					+										!			App locked up on resume
Pre-Teen Assessments	1.0	Android	£0.61		Questionnaires for a variety of childhood health/behavioural issues including diagnosis of asthma					+										!			App locked up on resume
Primary School Assessments	1.0	Android	£0.61		Questionnaires for a variety of childhood health/behavioural issues including diagnosis of asthma					+										!			App locked up on resume
Breath sound anaylsis
iLung	1.0	iPhone	£0.69		Lung volume measurement (audio analysis)					+											!		No reference values for any entered data. Indicated microphone position is wrong for iPad.
iLung Free	1.0	iPhone	Free		Lung volume calculator					+											!		Mic position incorrect on iPad.
MyBreath	2.0	iPhone	£2.99		Breathing training and analysis tool					+			+	+
Predicted peak flow calculators
Asthma-Charter	6.1	iPhone	£0.69		Peak flow, weight and medication log					+			+				!		!				PEFR diary: No sense checking for 0, negative, >1000. Cannot edit existing entries. Medication navigation buttons broken. Predicted PEFR can enter negative heights and weight, no upper value validation.
Asthma-Charter MMC	1.0	iPhone	£0.69		Peak flow, weight and medication log					+							!		!				No sense checking for 0, negative, >1000. Cannot edit existing entries. Peak flow prediction: height dialog is labelled as weight during editing, values <0 and >999 can be entered.
AsthmaMD	1.0	iPhone	Free		Peak flow, symptom, trigger and medication log					+	+		+						!	!			App crashed during data entry of predicted parameters. Bug in date entry - 1/Jan/2010 on roller is interpreted as 01/01/2009.
Peak Flow	1.0	iPhone	£0.69		Predicted Peak expiratory flow rate calculator	NAEPP Technical Standards	s ¹		+	+			+					!	!				In Child mode, not clear what value is being picked (Height or Age or Weight). Female values - if using Greg & Nunn 1989 - are incorrect. Values are not adjusted for EU scale.
Peak Flow Calculator	1.0.0	Blackberry	£2.99		Predicted Peak expiratory flow rate calculator					+			+								!		PEFR calculator gives same value irrespective of gender. Weight is asked for but not used. Date of birth can be today. No range validation for either height and weight, can yield -ve peak flows. Assigns negative peak flows into green zone.
PeakFlowLog	1.1.0	Android	£0.8		Peak expiratory flow rate log					+							!		!				Some controls not visible on small resolution screen. Values > 999 can be entered in log. Height of zero can be entered and values > 999 can be logged.
Predicted Peak Flow App	1.0.0	Android	£0.61		Predicted peak flow calculator	Nunn and Greg, 1989	r			+			+					!					Allows ages <18 even though states "Clinical use is only valid for adults" When rotating the UI the gender used for calculation resets to male even if female chosen. The UI does not update to reflect this. The value that is calculated is then the male value (incorrectly.)
Abbreviations:						*Blank = No attribution and no instrument found	Footnotes:
HON = Health on the Net Foundation criteria, adapted for use with apps							¹ App cite standards, but source could not be found (followed up with NIH/NAEPP)
							² Cites GINA criteria, but GINA criteria are not operationalised as questionnaire and no development methodology described
									³ Advice in the app is attributed (American Academy of Family Physicians) but the questionnaire is not.
									**Assessment criteria are presented in Table 3
																	***Key to symbol:
																	! = Issue present
																	Details of software issue types are presented in Table 4
